# Supplementary material for: Applying Zinc Nutrient Reference Values as Proposed by Different Authorities Results in Large Differences in the Estimated Prevalence of Inadequate Zinc Intake by Young Children and Women and in Cameroon
Source: Nutrients. 2022 Feb 19;14(4):883. doi: 10.3390/nu14040883 (PMC8879783; doi:10.3390/nu14040883)
Supplement: Supplementary file 1 [file nutrients-14-00883-s001.zip]

Archive with 1 entries (1 files):
- nutrients-1561738-supplementary.pdf
